# Supplementary material for: Occurrence of Postoperative Delirium and the Use of Different Assessment Tools
Source: Geriatrics (Basel). 2023 Jan 11;8(1):11. doi: 10.3390/geriatrics8010011 (PMC9844299; doi:10.3390/geriatrics8010011)
Supplement: Supplementary file 1 [file geriatrics-08-00011-s001.zip]

Archive with 1 entries (1 files):
- geriatrics-2059510-supplementary.pdf
